# Supplementary material for: Effects of Gut Microbiome Modulation on Reducing Adverse Health Outcomes among Elderly and Diabetes Patients during the COVID-19 Pandemic: A Randomised, Double-Blind, Placebo-Controlled Trial (IMPACT Study)
Source: Nutrients. 2023 Apr 20;15(8):1982. doi: 10.3390/nu15081982 (PMC10143994; doi:10.3390/nu15081982)
Supplement: Supplementary file 1 [file nutrients-15-01982-s001.zip]

Archive with 1 entries (1 files):
- nutrients-2342777-supplementary.pdf
